# Supplementary material for: Intervention on default contagion under partial information in a financial network
Source: PLoS One. 2019 Jan 15;14(1):e0209819. doi: 10.1371/journal.pone.0209819 (PMC6333338; doi:10.1371/journal.pone.0209819)
Supplement: S1 Dataset — The spreadsheet contains two tables which includes respectively, under the optimal and alternative intervention policies the scaled number of interventions RTnn, the scaled number of defaults DTnn, the scaled process end time Tnm and the objective function value for the number of nodes n = 54, 64, …, 104 and there are 100 runs for each n. The dataset is publicly available via https://figshare.com/articles/Simulation_result/7477562 with DOI 10.6084/m9.figshare.7477562. (XLSX) [file pone.0209819.s001.xlsx]

## Sheet: for optimal policy
Run	n=5^4				6^4				7^4				8^4				9^4				10^4
	R/n	D/n	T/m	Obj	R/n	D/n	T/m	Obj	R/n	D/n	T/m	Obj	R/n	D/n	T/m	Obj	R/n	D/n	T/m	Obj	R/n	D/n	T/m	Obj
1	0.322632	0.499197	0.724269	0.660514	0.319723	0.503082	0.725839	0.662943	0.307372	0.503124	0.728329	0.65681	0.310362	0.503666	0.728932	0.658847	0.309604	0.503049	0.727695	0.657851	0.305444	0.504003	0.729292	0.656725
2	0.317817	0.497592	0.722152	0.656501	0.29584	0.503852	0.727254	0.651772	0.304873	0.503124	0.72789	0.65556	0.307185	0.504643	0.730411	0.658236	0.303659	0.503049	0.727816	0.654878	0.307546	0.503203	0.728108	0.656976
3	0.285714	0.499197	0.724693	0.642055	0.298151	0.504622	0.728872	0.653698	0.297376	0.503124	0.72811	0.651812	0.310362	0.505376	0.731761	0.660557	0.30564	0.503354	0.728216	0.656174	0.309548	0.503503	0.728634	0.658277
4	0.29374	0.500803	0.726811	0.647673	0.292758	0.504622	0.728467	0.651002	0.316535	0.501874	0.726356	0.660142	0.305718	0.504399	0.730154	0.657258	0.303201	0.503201	0.728056	0.654802	0.306445	0.504203	0.729819	0.657426
5	0.301766	0.499197	0.724269	0.65008	0.3151	0.503082	0.726041	0.660632	0.316535	0.502707	0.727342	0.660975	0.304008	0.504154	0.729511	0.656158	0.309146	0.504116	0.729459	0.658689	0.308447	0.503603	0.728871	0.657826
6	0.314607	0.499197	0.724269	0.656501	0.321263	0.505393	0.730287	0.666025	0.307372	0.502291	0.726904	0.655977	0.310606	0.504643	0.730346	0.659946	0.304726	0.503201	0.728016	0.655564	0.306946	0.503603	0.728766	0.657076
7	0.29374	0.497592	0.722152	0.644462	0.308937	0.503082	0.727052	0.65755	0.304873	0.502291	0.726795	0.654727	0.307674	0.505621	0.731761	0.659457	0.310366	0.503506	0.728537	0.658689	0.302342	0.504203	0.729476	0.655374
8	0.287319	0.499197	0.724693	0.642857	0.299692	0.504622	0.728265	0.654468	0.309038	0.501874	0.726575	0.656393	0.309873	0.504399	0.729768	0.659335	0.303963	0.503201	0.728016	0.655183	0.307446	0.503002	0.727792	0.656725
9	0.29695	0.497592	0.722152	0.646067	0.310478	0.505393	0.729478	0.660632	0.298209	0.501458	0.725699	0.650562	0.303275	0.505376	0.731439	0.657014	0.307622	0.502744	0.727014	0.656555	0.307546	0.503703	0.72895	0.657476
10	0.313002	0.499197	0.724269	0.655698	0.303544	0.503852	0.727254	0.655624	0.310287	0.502707	0.727781	0.657851	0.310362	0.504643	0.730668	0.659824	0.313567	0.502896	0.727335	0.65968	0.302842	0.503803	0.729082	0.655224
11	0.317817	0.499197	0.724269	0.658106	0.304314	0.504622	0.728467	0.65678	0.306122	0.501458	0.72537	0.654519	0.31305	0.503666	0.728482	0.660191	0.309146	0.502591	0.726693	0.657165	0.302942	0.503403	0.728424	0.654874
12	0.311396	0.499197	0.724269	0.654896	0.303544	0.503852	0.727457	0.655624	0.294044	0.501458	0.725699	0.64848	0.304741	0.504888	0.730925	0.657258	0.303506	0.503354	0.728216	0.655107	0.306545	0.503503	0.728687	0.656775
13	0.306581	0.499197	0.724269	0.652488	0.322804	0.503852	0.72685	0.665254	0.306955	0.502707	0.727671	0.656185	0.304497	0.504154	0.729832	0.656403	0.30061	0.502896	0.727455	0.653201	0.306745	0.504203	0.729608	0.657576
14	0.306581	0.499197	0.724269	0.652488	0.308937	0.502311	0.725839	0.65678	0.305706	0.501874	0.726466	0.654727	0.307918	0.504643	0.730732	0.658602	0.304116	0.502744	0.727455	0.654802	0.306045	0.503503	0.728371	0.656525
15	0.324238	0.497592	0.722152	0.659711	0.285054	0.504622	0.728265	0.647149	0.305289	0.502707	0.728329	0.655352	0.307674	0.504888	0.730539	0.658724	0.30061	0.503049	0.727535	0.653354	0.308247	0.503403	0.728608	0.657526
16	0.304976	0.497592	0.722152	0.65008	0.307396	0.504622	0.728872	0.65832	0.301541	0.502291	0.726466	0.653061	0.310117	0.505132	0.731182	0.660191	0.303049	0.502744	0.727335	0.654268	0.308947	0.503503	0.728476	0.657976
17	0.29695	0.497592	0.722152	0.646067	0.295069	0.505393	0.729478	0.652928	0.314452	0.503124	0.72811	0.66035	0.30694	0.504643	0.730668	0.658113	0.311128	0.502896	0.727415	0.65846	0.308947	0.503503	0.728634	0.657976
18	0.306581	0.497592	0.722152	0.650883	0.300462	0.503082	0.725839	0.653313	0.297376	0.50354	0.729096	0.652228	0.313539	0.504399	0.730089	0.661168	0.310213	0.503049	0.727655	0.658155	0.307546	0.503503	0.72874	0.657276
19	0.292135	0.499197	0.724269	0.645265	0.31433	0.503852	0.728063	0.661017	0.307372	0.501458	0.725479	0.655144	0.30694	0.505132	0.731311	0.658602	0.30686	0.503354	0.728457	0.656784	0.304544	0.503403	0.728345	0.655675
20	0.317817	0.499197	0.724269	0.658106	0.303544	0.504622	0.728467	0.656394	0.297793	0.503124	0.728329	0.65202	0.303275	0.505376	0.731375	0.657014	0.308689	0.502896	0.727415	0.657241	0.308247	0.503803	0.728845	0.657926
21	0.295345	0.499197	0.724269	0.64687	0.305855	0.503852	0.727457	0.65678	0.296543	0.502291	0.726685	0.650562	0.306207	0.504888	0.730796	0.657991	0.30503	0.503963	0.729339	0.656479	0.305544	0.503403	0.72845	0.656175
22	0.292135	0.500803	0.726811	0.64687	0.29661	0.505393	0.729883	0.653698	0.310287	0.502291	0.727014	0.657434	0.304008	0.50391	0.729318	0.655914	0.296189	0.503354	0.728176	0.651448	0.305144	0.503203	0.728239	0.655775
23	0.285714	0.500803	0.726811	0.64366	0.301233	0.504622	0.728872	0.655239	0.308205	0.501874	0.726137	0.655977	0.302542	0.504643	0.730411	0.655914	0.308537	0.502744	0.727134	0.657012	0.307146	0.503803	0.728871	0.657376
24	0.29053	0.497592	0.722152	0.642857	0.305085	0.504622	0.728265	0.657165	0.298209	0.502707	0.727562	0.651812	0.307429	0.504154	0.729639	0.657869	0.305183	0.503506	0.728297	0.656098	0.303643	0.503102	0.727818	0.654924
25	0.279294	0.499197	0.724269	0.638844	0.311248	0.502311	0.724626	0.657935	0.31237	0.502707	0.727342	0.658892	0.315494	0.504154	0.729382	0.661901	0.303354	0.503659	0.728577	0.655335	0.310448	0.503303	0.72816	0.658527
26	0.308186	0.499197	0.724269	0.653291	0.316641	0.503852	0.727254	0.662173	0.307788	0.501458	0.725589	0.655352	0.315249	0.504888	0.730925	0.662512	0.306707	0.503049	0.727776	0.656402	0.307946	0.503403	0.72845	0.657376
27	0.311396	0.499197	0.724269	0.654896	0.307396	0.503852	0.727861	0.65755	0.301958	0.501458	0.725699	0.652436	0.308162	0.504888	0.730925	0.658969	0.299848	0.503506	0.728337	0.65343	0.301741	0.503503	0.728503	0.654373
28	0.298555	0.500803	0.726811	0.65008	0.312018	0.505393	0.730085	0.661402	0.298626	0.50354	0.728767	0.652853	0.315738	0.505376	0.731696	0.663245	0.304726	0.503049	0.727896	0.655412	0.309047	0.503703	0.728818	0.658227
29	0.316212	0.497592	0.722152	0.655698	0.311248	0.503082	0.725839	0.658706	0.300292	0.501458	0.725589	0.651603	0.311095	0.504399	0.729704	0.659946	0.299848	0.503354	0.728176	0.653277	0.303343	0.503703	0.728897	0.655374
30	0.311396	0.499197	0.724269	0.654896	0.311248	0.503082	0.726446	0.658706	0.297793	0.501458	0.725808	0.650354	0.298143	0.504154	0.729768	0.653226	0.307622	0.503049	0.727695	0.65686	0.305845	0.504103	0.729503	0.657026
31	0.316212	0.497592	0.722152	0.655698	0.29661	0.504622	0.729074	0.652928	0.311953	0.502291	0.726575	0.658267	0.312561	0.504154	0.729832	0.660435	0.309299	0.503354	0.728297	0.658003	0.309448	0.503403	0.728661	0.658127
32	0.295345	0.499197	0.724269	0.64687	0.325116	0.503852	0.72685	0.66641	0.310287	0.502291	0.727123	0.657434	0.300342	0.504399	0.729897	0.65457	0.30686	0.502591	0.727054	0.656021	0.30014	0.503002	0.727792	0.653072
33	0.303371	0.497592	0.722152	0.649278	0.297381	0.503852	0.727861	0.652542	0.30404	0.501874	0.725918	0.653894	0.304252	0.504888	0.730925	0.657014	0.298171	0.503354	0.728257	0.652439	0.306345	0.503603	0.728608	0.656775
34	0.322632	0.497592	0.722152	0.658909	0.315871	0.504622	0.728467	0.662558	0.298626	0.503124	0.72811	0.652436	0.308407	0.503421	0.728611	0.657625	0.30747	0.502591	0.726774	0.656326	0.307746	0.503403	0.728345	0.657276
35	0.29695	0.499197	0.724693	0.647673	0.302773	0.503852	0.727254	0.655239	0.306539	0.502707	0.727781	0.655977	0.305963	0.505376	0.731825	0.658358	0.309604	0.502744	0.727134	0.657546	0.31205	0.503203	0.72816	0.659227
36	0.311396	0.499197	0.724269	0.654896	0.308166	0.505393	0.729681	0.659476	0.306539	0.501041	0.724822	0.654311	0.30914	0.505132	0.731439	0.659702	0.309299	0.503811	0.729058	0.65846	0.309247	0.503503	0.728503	0.658127
37	0.295345	0.497592	0.722152	0.645265	0.310478	0.504622	0.728872	0.659861	0.310704	0.503124	0.728658	0.658476	0.301808	0.504888	0.730796	0.655792	0.302744	0.503963	0.729218	0.655335	0.306245	0.503803	0.728818	0.656926
38	0.300161	0.499197	0.724269	0.649278	0.311248	0.505393	0.729478	0.661017	0.309038	0.501458	0.725589	0.655977	0.316227	0.50391	0.728868	0.662023	0.302591	0.503049	0.727856	0.654345	0.311849	0.503603	0.728529	0.659528
39	0.309791	0.499197	0.724693	0.654093	0.312018	0.503852	0.727052	0.659861	0.300708	0.501874	0.726137	0.652228	0.311339	0.504643	0.730732	0.660313	0.303963	0.503963	0.729218	0.655945	0.31225	0.503603	0.728713	0.659728
40	0.295345	0.497592	0.722152	0.645265	0.301233	0.504622	0.728467	0.655239	0.298626	0.502707	0.727671	0.65202	0.311095	0.503666	0.728547	0.659213	0.312348	0.503506	0.728737	0.65968	0.300941	0.503403	0.728397	0.653873
41	0.340289	0.497592	0.722152	0.667737	0.297381	0.504622	0.728265	0.653313	0.316951	0.502291	0.727014	0.660766	0.304008	0.504154	0.729639	0.656158	0.307774	0.503659	0.728537	0.657546	0.311049	0.503603	0.728713	0.659127
42	0.306581	0.497592	0.722152	0.650883	0.312789	0.504622	0.728467	0.661017	0.302791	0.502291	0.726904	0.653686	0.298876	0.504399	0.729961	0.653837	0.303963	0.503049	0.727936	0.65503	0.304744	0.503503	0.728845	0.655875
43	0.288925	0.499197	0.724693	0.64366	0.27735	0.503852	0.727254	0.642527	0.297793	0.503957	0.729425	0.652853	0.310362	0.505376	0.731761	0.660557	0.307927	0.503659	0.728577	0.657622	0.303843	0.503603	0.729003	0.655524
44	0.311396	0.497592	0.722152	0.653291	0.308166	0.505393	0.729883	0.659476	0.299042	0.501458	0.726027	0.650979	0.308895	0.504154	0.729897	0.658602	0.305335	0.502744	0.726974	0.655412	0.307446	0.503603	0.728818	0.657326
45	0.29374	0.499197	0.724269	0.646067	0.299692	0.503082	0.726243	0.652928	0.303207	0.503124	0.728219	0.654727	0.301808	0.505376	0.731568	0.656281	0.304573	0.503659	0.728778	0.655945	0.31295	0.503102	0.728029	0.659578
46	0.311396	0.499197	0.724269	0.654896	0.324345	0.503852	0.727457	0.666025	0.307372	0.502291	0.726685	0.655977	0.303519	0.50391	0.729254	0.65567	0.309146	0.503049	0.727856	0.657622	0.306145	0.503503	0.728397	0.656575
47	0.298555	0.499197	0.724269	0.648475	0.302773	0.503852	0.727254	0.655239	0.301541	0.502291	0.726575	0.653061	0.308407	0.505132	0.731246	0.659335	0.303201	0.503506	0.728577	0.655107	0.310649	0.503503	0.728582	0.658827
48	0.303371	0.499197	0.724269	0.650883	0.309707	0.504622	0.728265	0.659476	0.304456	0.501041	0.724822	0.653269	0.312805	0.503666	0.728611	0.660068	0.307622	0.502896	0.727575	0.656707	0.305144	0.503403	0.728213	0.655975
49	0.29695	0.499197	0.724269	0.647673	0.304314	0.503852	0.728063	0.656009	0.304456	0.502707	0.727671	0.654935	0.308162	0.503177	0.727647	0.657258	0.308689	0.503201	0.727896	0.657546	0.304043	0.503303	0.728292	0.655324
50	0.306581	0.497592	0.722152	0.650883	0.29584	0.504622	0.728872	0.652542	0.297376	0.501874	0.726356	0.650562	0.309873	0.503421	0.728868	0.658358	0.30625	0.503506	0.728337	0.656631	0.306745	0.503403	0.728371	0.656775
51	0.313002	0.499197	0.724693	0.655698	0.295069	0.503852	0.727457	0.651387	0.297376	0.502707	0.727562	0.651395	0.297654	0.504888	0.730925	0.653715	0.307317	0.502744	0.727335	0.656402	0.309748	0.503603	0.728687	0.658477
52	0.319422	0.499197	0.724269	0.658909	0.312789	0.505393	0.729478	0.661787	0.314036	0.502707	0.727781	0.659725	0.302786	0.504888	0.731054	0.656281	0.307774	0.503201	0.727896	0.657088	0.308547	0.503002	0.727792	0.657276
53	0.306581	0.497592	0.722152	0.650883	0.311248	0.503082	0.726648	0.658706	0.303207	0.501458	0.725479	0.653061	0.312805	0.504399	0.730025	0.660802	0.313872	0.503201	0.727936	0.660137	0.308547	0.503303	0.728266	0.657576
54	0.313002	0.497592	0.722152	0.654093	0.312018	0.504622	0.728872	0.660632	0.301125	0.503124	0.72811	0.653686	0.305963	0.504643	0.730796	0.657625	0.300762	0.502744	0.727695	0.653125	0.306345	0.504003	0.72924	0.657176
55	0.316212	0.497592	0.722152	0.655698	0.300462	0.503082	0.725839	0.653313	0.303207	0.502291	0.727233	0.653894	0.307918	0.505132	0.731375	0.659091	0.304726	0.503201	0.727896	0.655564	0.306345	0.504103	0.72945	0.657276
56	0.280899	0.497592	0.722152	0.638042	0.313559	0.503852	0.727254	0.660632	0.314452	0.502291	0.726685	0.659517	0.308407	0.505132	0.730989	0.659335	0.301829	0.503201	0.727976	0.654116	0.309748	0.503002	0.727792	0.657876
57	0.313002	0.499197	0.724269	0.655698	0.291988	0.505393	0.729478	0.651387	0.313203	0.501458	0.72537	0.658059	0.303519	0.504643	0.730475	0.656403	0.305793	0.503354	0.728136	0.65625	0.306545	0.503403	0.728397	0.656675
58	0.29374	0.497592	0.722152	0.644462	0.301233	0.504622	0.728467	0.655239	0.302374	0.503124	0.72811	0.654311	0.308651	0.505132	0.731246	0.659457	0.309909	0.503049	0.727655	0.658003	0.310649	0.503603	0.728713	0.658927
59	0.298555	0.500803	0.727658	0.65008	0.306626	0.504622	0.72867	0.657935	0.298626	0.502707	0.727781	0.65202	0.30523	0.504154	0.729961	0.656769	0.304116	0.502744	0.727375	0.654802	0.303943	0.503703	0.728792	0.655675
60	0.332263	0.497592	0.722152	0.663724	0.291217	0.503852	0.727457	0.649461	0.317368	0.502291	0.727233	0.660975	0.301808	0.503666	0.728932	0.65457	0.30686	0.503354	0.728176	0.656784	0.302942	0.503603	0.728661	0.655074
61	0.309791	0.499197	0.724269	0.654093	0.300462	0.505393	0.729883	0.655624	0.300708	0.501874	0.726466	0.652228	0.312561	0.504888	0.730411	0.661168	0.309604	0.503811	0.729138	0.658613	0.305344	0.504003	0.729345	0.656675
62	0.295345	0.499197	0.724693	0.64687	0.307396	0.503852	0.72685	0.65755	0.301125	0.501458	0.725699	0.65202	0.309873	0.504888	0.730925	0.659824	0.30061	0.503659	0.728737	0.653963	0.306345	0.504203	0.729529	0.657376
63	0.324238	0.499197	0.724269	0.661316	0.313559	0.504622	0.728265	0.661402	0.309038	0.502707	0.727342	0.657226	0.304008	0.504643	0.730539	0.656647	0.304268	0.503201	0.727816	0.655335	0.306345	0.504303	0.729898	0.657476
64	0.324238	0.497592	0.722152	0.659711	0.3151	0.504622	0.728063	0.662173	0.306122	0.501041	0.725151	0.654102	0.315494	0.504154	0.730218	0.661901	0.30503	0.503049	0.727816	0.655564	0.307946	0.503503	0.728687	0.657476
65	0.311396	0.499197	0.724269	0.654896	0.29584	0.503852	0.727254	0.651772	0.305289	0.502707	0.727671	0.655352	0.306207	0.504154	0.729511	0.657258	0.313262	0.503201	0.727936	0.659832	0.304944	0.503503	0.728529	0.655975
66	0.276083	0.499197	0.724269	0.637239	0.315871	0.503852	0.727457	0.661787	0.309454	0.502707	0.727342	0.657434	0.310606	0.506109	0.733046	0.661413	0.308841	0.503201	0.728056	0.657622	0.302342	0.504003	0.729292	0.655174
67	0.29374	0.499197	0.724269	0.646067	0.297381	0.503852	0.727659	0.652542	0.309871	0.502707	0.727233	0.657643	0.299609	0.505132	0.731439	0.654936	0.29939	0.502439	0.726934	0.652134	0.308147	0.503203	0.728108	0.657276
68	0.301766	0.499197	0.724269	0.65008	0.29584	0.503852	0.728265	0.651772	0.299875	0.503124	0.72789	0.653061	0.306207	0.50391	0.729575	0.657014	0.316006	0.503354	0.728136	0.661357	0.308747	0.504003	0.729292	0.658377
69	0.316212	0.500803	0.726811	0.658909	0.308166	0.505393	0.729478	0.659476	0.306539	0.502291	0.727014	0.65556	0.306207	0.504888	0.730539	0.657991	0.294512	0.504116	0.729299	0.651372	0.31295	0.503503	0.728661	0.659978
70	0.309791	0.499197	0.724269	0.654093	0.319723	0.503852	0.727254	0.663713	0.306122	0.502291	0.726795	0.655352	0.304741	0.503666	0.728739	0.656036	0.30747	0.502896	0.727776	0.656631	0.307046	0.503203	0.728108	0.656725
71	0.303371	0.500803	0.727234	0.652488	0.29661	0.503852	0.726446	0.652157	0.299459	0.502707	0.727342	0.652436	0.309384	0.503666	0.728997	0.658358	0.299848	0.503354	0.728377	0.653277	0.304644	0.503203	0.72795	0.655524
72	0.311396	0.497592	0.722152	0.653291	0.29661	0.503852	0.727052	0.652157	0.309454	0.501874	0.725918	0.656601	0.311828	0.504888	0.730411	0.660802	0.304421	0.503506	0.728457	0.655716	0.307546	0.503903	0.729398	0.657676
73	0.304976	0.499197	0.724269	0.651685	0.302773	0.505393	0.730085	0.65678	0.307372	0.501874	0.726356	0.65556	0.311095	0.505132	0.731118	0.660679	0.302439	0.502744	0.727214	0.653963	0.310849	0.503703	0.72874	0.659127
74	0.29374	0.497592	0.722152	0.644462	0.315871	0.503082	0.726446	0.661017	0.306122	0.50354	0.729096	0.656601	0.302053	0.504643	0.729897	0.65567	0.29939	0.503201	0.727936	0.652896	0.306745	0.503903	0.729134	0.657276
75	0.313002	0.499197	0.724269	0.655698	0.302003	0.503852	0.727659	0.654854	0.300708	0.503124	0.728219	0.653478	0.313783	0.50391	0.729254	0.660802	0.302287	0.503201	0.727896	0.654345	0.316553	0.503603	0.728766	0.66188
76	0.316212	0.499197	0.724269	0.657303	0.305085	0.503852	0.727457	0.656394	0.299042	0.501458	0.72537	0.650979	0.312561	0.504643	0.730411	0.660924	0.306402	0.503201	0.728056	0.656402	0.302542	0.503603	0.728661	0.654874
77	0.311396	0.497592	0.722152	0.653291	0.311248	0.503852	0.727457	0.659476	0.297376	0.501874	0.726137	0.650562	0.306696	0.504643	0.730411	0.657991	0.303049	0.502896	0.727735	0.654421	0.307146	0.503403	0.728529	0.656976
78	0.295345	0.500803	0.726811	0.648475	0.301233	0.505393	0.729681	0.656009	0.311953	0.502707	0.727452	0.658684	0.301808	0.504399	0.729961	0.655303	0.310671	0.503354	0.728257	0.658689	0.308647	0.503203	0.727792	0.657526
79	0.338684	0.497592	0.722152	0.666934	0.291988	0.503852	0.727254	0.649846	0.303623	0.502707	0.727342	0.654519	0.314761	0.504643	0.730346	0.662023	0.308079	0.502744	0.727335	0.656784	0.306946	0.503603	0.728687	0.657076
80	0.301766	0.497592	0.722152	0.648475	0.304314	0.503082	0.726243	0.655239	0.299042	0.502707	0.727233	0.652228	0.312317	0.505376	0.731568	0.661535	0.306098	0.503506	0.728377	0.656555	0.307946	0.503703	0.728871	0.657676
81	0.29695	0.499197	0.724269	0.647673	0.302773	0.503082	0.726243	0.654468	0.283632	0.501874	0.725918	0.64369	0.302786	0.504888	0.730925	0.656281	0.300915	0.503354	0.728136	0.653811	0.31215	0.503803	0.72895	0.659878
82	0.319422	0.497592	0.722152	0.657303	0.322804	0.503082	0.726243	0.664484	0.309038	0.502707	0.727671	0.657226	0.307185	0.504643	0.730218	0.658236	0.307317	0.502744	0.727214	0.656402	0.303843	0.503903	0.729213	0.655825
83	0.316212	0.499197	0.724269	0.657303	0.299692	0.503082	0.725839	0.652928	0.307372	0.502291	0.726685	0.655977	0.306696	0.503666	0.728997	0.657014	0.30122	0.503049	0.727856	0.653659	0.306545	0.503603	0.728687	0.656876
84	0.306581	0.499197	0.724693	0.652488	0.297381	0.506163	0.731096	0.654854	0.289463	0.50354	0.728548	0.648272	0.312561	0.504154	0.729382	0.660435	0.303049	0.502744	0.727094	0.654268	0.305144	0.503903	0.729134	0.656475
85	0.309791	0.499197	0.724269	0.654093	0.312018	0.503852	0.727659	0.659861	0.314869	0.502707	0.727452	0.660142	0.302053	0.505376	0.731568	0.656403	0.312652	0.503201	0.727896	0.659527	0.306745	0.503603	0.728503	0.656976
86	0.316212	0.500803	0.727234	0.658909	0.300462	0.506934	0.731702	0.657165	0.304873	0.50354	0.728986	0.655977	0.304497	0.505132	0.731118	0.65738	0.306098	0.502744	0.727094	0.655793	0.305745	0.504003	0.729292	0.656876
87	0.285714	0.500803	0.726811	0.64366	0.312789	0.503852	0.727052	0.660247	0.314869	0.501874	0.726247	0.659309	0.313539	0.504888	0.730604	0.661657	0.312957	0.504268	0.72994	0.660747	0.314051	0.503403	0.728476	0.660428
88	0.284109	0.499197	0.724269	0.641252	0.300462	0.503852	0.727659	0.654083	0.305706	0.502291	0.727123	0.655144	0.311828	0.504643	0.730411	0.660557	0.31189	0.502744	0.727255	0.658689	0.308647	0.503803	0.72895	0.658127
89	0.300161	0.499197	0.724693	0.649278	0.3151	0.503852	0.727861	0.661402	0.291962	0.502291	0.726904	0.648272	0.308651	0.504643	0.730411	0.658969	0.309451	0.503049	0.727735	0.657774	0.305144	0.503703	0.728818	0.656275
90	0.325843	0.497592	0.722152	0.660514	0.3151	0.503852	0.727659	0.661402	0.31112	0.501041	0.725151	0.656601	0.310117	0.504399	0.729768	0.659457	0.305183	0.503049	0.727575	0.65564	0.306645	0.503403	0.728582	0.656725
91	0.285714	0.499197	0.724269	0.642055	0.300462	0.503852	0.727861	0.654083	0.31945	0.501874	0.726247	0.661599	0.306207	0.504154	0.729832	0.657258	0.308689	0.503354	0.728257	0.657698	0.303343	0.504003	0.729213	0.655675
92	0.306581	0.499197	0.724269	0.652488	0.290447	0.504622	0.729074	0.649846	0.311537	0.502291	0.727123	0.658059	0.315249	0.50391	0.728932	0.661535	0.304726	0.503963	0.729259	0.656326	0.307446	0.503803	0.729003	0.657526
93	0.311396	0.499197	0.724269	0.654896	0.3151	0.503082	0.726243	0.660632	0.301125	0.502291	0.727014	0.652853	0.308895	0.504154	0.729768	0.658602	0.311128	0.503659	0.728657	0.659223	0.306245	0.503703	0.728871	0.656825
94	0.303371	0.499197	0.724269	0.650883	0.312018	0.503082	0.725839	0.659091	0.308621	0.503124	0.728	0.657434	0.309629	0.503666	0.728804	0.65848	0.312043	0.503201	0.727936	0.659223	0.310448	0.504003	0.729213	0.659227
95	0.316212	0.500803	0.726811	0.658909	0.301233	0.505393	0.729681	0.656009	0.302791	0.502291	0.726795	0.653686	0.308407	0.503421	0.728482	0.657625	0.307774	0.503201	0.728136	0.657088	0.305144	0.503903	0.729266	0.656475
96	0.298555	0.499197	0.724269	0.648475	0.317411	0.504622	0.728872	0.663328	0.312786	0.502707	0.727671	0.6591	0.307674	0.504399	0.729897	0.658236	0.305183	0.502591	0.727014	0.655183	0.29944	0.503503	0.728582	0.653223
97	0.327448	0.497592	0.722152	0.661316	0.294299	0.503852	0.727457	0.651002	0.300708	0.501874	0.726466	0.652228	0.30694	0.504399	0.729961	0.657869	0.307927	0.502896	0.727335	0.65686	0.306445	0.503603	0.728582	0.656825
98	0.317817	0.499197	0.724269	0.658106	0.308166	0.503852	0.727254	0.657935	0.306122	0.501041	0.725041	0.654102	0.30303	0.504888	0.730861	0.656403	0.302287	0.503506	0.728497	0.654649	0.304243	0.503403	0.728318	0.655524
99	0.288925	0.499197	0.724269	0.64366	0.316641	0.503852	0.727254	0.662173	0.301541	0.502291	0.727014	0.653061	0.306696	0.504399	0.729704	0.657747	0.304116	0.503354	0.728216	0.655412	0.309748	0.503102	0.728108	0.657976
100	0.304976	0.499197	0.724269	0.651685	0.299692	0.503852	0.72685	0.653698	0.314869	0.501874	0.726247	0.659309	0.308162	0.504154	0.729575	0.658236	0.302134	0.503201	0.728056	0.654268	0.302342	0.503903	0.729082	0.655074

## Sheet: for alternative policy
Run	n=5^4				6^4				7^4				8^4				9^4				10^4
	R/n	D/n	T/m	Obj	R/n	D/n	T/m	Obj	R/n	D/n	T/m	Obj	R/n	D/n	T/m	Obj	R/n	D/n	T/m	Obj	R/n	D/n	T/m	Obj
1	0.0144462	0.804173	0.85684	0.811396	0.0146379	0.812018	0.857461	0.819337	0.0162432	0.821324	0.867068	0.829446	0.0195503	0.819404	0.864627	0.829179	0.0190549	0.823628	0.865812	0.833155	0.0161129	0.817154	0.863106	0.82521
2	0.0128411	0.82504	0.867853	0.831461	0.0154083	0.8151	0.864335	0.822804	0.0149938	0.814661	0.864	0.822157	0.0158847	0.82087	0.864884	0.828812	0.01875	0.822256	0.866253	0.831631	0.0185148	0.823159	0.867897	0.832416
3	0.011236	0.823435	0.869123	0.829053	0.0154083	0.820493	0.86393	0.828197	0.0166597	0.819242	0.864767	0.827572	0.0173509	0.82478	0.868869	0.833456	0.0182927	0.81372	0.86024	0.822866	0.0196157	0.823959	0.868134	0.833767
4	0.00963082	0.807384	0.857264	0.812199	0.0169492	0.825886	0.866761	0.834361	0.0187422	0.81591	0.864548	0.825281	0.0146628	0.817449	0.863084	0.82478	0.0172256	0.81753	0.864449	0.826143	0.0177142	0.822958	0.867133	0.831815
5	0.00642055	0.829856	0.870817	0.833066	0.0154083	0.827427	0.867368	0.835131	0.0162432	0.814244	0.862027	0.822366	0.0180841	0.827224	0.869448	0.836266	0.0182927	0.823323	0.86505	0.83247	0.016213	0.827262	0.869265	0.835368
6	0.00642055	0.815409	0.861923	0.81862	0.0192604	0.819723	0.865346	0.829353	0.0162432	0.81591	0.862685	0.824032	0.021261	0.82478	0.868162	0.835411	0.0199695	0.81997	0.865411	0.829954	0.0183147	0.826361	0.870108	0.835518
7	0.011236	0.831461	0.872512	0.837079	0.0123267	0.830508	0.868985	0.836672	0.0149938	0.820908	0.862247	0.828405	0.019306	0.813783	0.862506	0.823436	0.0185976	0.81189	0.861844	0.821189	0.017514	0.823959	0.867818	0.832716
8	0.00963082	0.823435	0.865735	0.82825	0.0161787	0.821263	0.868176	0.829353	0.0158267	0.825906	0.870795	0.833819	0.0175953	0.82869	0.870348	0.837488	0.0189024	0.816463	0.86497	0.825915	0.0172138	0.822858	0.867002	0.831465
9	0.00963082	0.829856	0.873782	0.834671	0.0161787	0.816641	0.864133	0.82473	0.0183257	0.818409	0.865644	0.827572	0.0183284	0.824047	0.866877	0.833211	0.0181402	0.817835	0.864609	0.826905	0.0172138	0.819055	0.864343	0.827662
10	0.00963082	0.823435	0.874206	0.82825	0.0169492	0.817411	0.863324	0.825886	0.0195752	0.81716	0.859726	0.826947	0.0180841	0.821359	0.868612	0.830401	0.0176829	0.819055	0.865691	0.827896	0.018715	0.819255	0.865159	0.828613
11	0.00481541	0.820225	0.86997	0.822632	0.0138675	0.816641	0.86575	0.823575	0.0129113	0.823823	0.864219	0.830279	0.0168622	0.820381	0.865912	0.828812	0.01875	0.825305	0.866974	0.83468	0.0189151	0.821757	0.867344	0.831215
12	0.0160514	0.826645	0.871241	0.834671	0.0130971	0.806626	0.857258	0.813174	0.0199917	0.828405	0.870356	0.838401	0.0190616	0.825513	0.868676	0.835044	0.0175305	0.81875	0.86477	0.827515	0.0174139	0.820556	0.865844	0.829263
13	0.00642055	0.815409	0.867006	0.81862	0.0154083	0.831279	0.874646	0.838983	0.0212411	0.818409	0.866849	0.82903	0.0188172	0.823069	0.865591	0.832478	0.0189024	0.821341	0.865892	0.830793	0.0193155	0.820957	0.866739	0.830614
14	0.00481541	0.808989	0.867429	0.811396	0.0146379	0.820493	0.863728	0.827812	0.0179092	0.821741	0.864767	0.830696	0.0163734	0.825269	0.868548	0.833456	0.0172256	0.817683	0.862285	0.826296	0.0177142	0.819956	0.86487	0.828813
15	0.00802568	0.82504	0.8687	0.829053	0.0177196	0.837442	0.869996	0.846302	0.0191587	0.821324	0.865425	0.830904	0.0163734	0.821114	0.868227	0.829301	0.0210366	0.822409	0.867014	0.832927	0.017514	0.822158	0.866028	0.830915
16	0.00963082	0.82825	0.867853	0.833066	0.0169492	0.827427	0.866357	0.835901	0.0162432	0.820908	0.86663	0.82903	0.0178397	0.817449	0.865912	0.826369	0.0167683	0.817835	0.863768	0.82622	0.0176141	0.828563	0.870239	0.83737
17	0.00802568	0.817014	0.8687	0.821027	0.0130971	0.821263	0.862515	0.827812	0.0191587	0.833819	0.871671	0.843399	0.0190616	0.822336	0.868227	0.831867	0.0185976	0.81875	0.864289	0.828049	0.0177142	0.823359	0.867397	0.832216
18	0.011236	0.813804	0.867006	0.819422	0.0138675	0.819723	0.865346	0.826656	0.0162432	0.820075	0.864	0.828197	0.0183284	0.820626	0.865977	0.82979	0.0178354	0.826067	0.869178	0.834985	0.0164131	0.823759	0.867844	0.831966
19	0.00802568	0.82504	0.866582	0.829053	0.0154083	0.825116	0.868581	0.83282	0.0174927	0.823823	0.86674	0.83257	0.0200391	0.822825	0.869319	0.832845	0.0178354	0.822104	0.865451	0.831021	0.0134107	0.822958	0.867318	0.829664
20	0.00802568	0.815409	0.851758	0.819422	0.0138675	0.813559	0.859078	0.820493	0.0179092	0.827155	0.869151	0.83611	0.0168622	0.817937	0.861734	0.826369	0.0195122	0.821951	0.866413	0.831707	0.0188151	0.825961	0.869608	0.835368
21	0.0128411	0.82825	0.874206	0.834671	0.0177196	0.815871	0.862717	0.82473	0.0158267	0.816327	0.861699	0.82424	0.0183284	0.826002	0.870733	0.835166	0.0164634	0.821189	0.865731	0.829421	0.017514	0.819456	0.865502	0.828213
22	0.00802568	0.81862	0.861076	0.822632	0.01849	0.828197	0.867974	0.837442	0.0179092	0.821324	0.864986	0.830279	0.0168622	0.817937	0.86527	0.826369	0.01875	0.823628	0.865812	0.833003	0.0174139	0.823659	0.868265	0.832366
23	0.0128411	0.810594	0.858535	0.817014	0.0154083	0.823575	0.869996	0.831279	0.0179092	0.822157	0.869589	0.831112	0.0188172	0.831623	0.869576	0.841031	0.0190549	0.823628	0.865932	0.833155	0.0166133	0.819656	0.865554	0.827962
24	0.00802568	0.829856	0.876324	0.833868	0.0130971	0.826656	0.867974	0.833205	0.0170762	0.814244	0.862027	0.822782	0.0175953	0.830645	0.870541	0.839443	0.0179878	0.818902	0.865531	0.827896	0.0165132	0.822158	0.865265	0.830414
25	0.0128411	0.808989	0.858535	0.815409	0.0177196	0.825116	0.869389	0.833975	0.0145773	0.815077	0.859507	0.822366	0.0180841	0.822336	0.868162	0.831378	0.0179878	0.819207	0.865331	0.828201	0.0189151	0.822858	0.867634	0.832316
26	0.0128411	0.842697	0.882677	0.849117	0.0130971	0.8151	0.862515	0.821649	0.0183257	0.815077	0.863342	0.82424	0.0205279	0.822581	0.86527	0.832845	0.0175305	0.822713	0.865331	0.831479	0.0165132	0.822758	0.86716	0.831015
27	0.00802568	0.829856	0.8687	0.833868	0.01849	0.83282	0.87404	0.842065	0.0149938	0.813828	0.862137	0.821324	0.0195503	0.818426	0.866941	0.828201	0.0184451	0.824848	0.867776	0.83407	0.0167134	0.818755	0.865607	0.827112
28	0.00802568	0.826645	0.8687	0.830658	0.0154083	0.818952	0.86575	0.826656	0.0141608	0.825489	0.866411	0.83257	0.0166178	0.818671	0.864627	0.826979	0.0166159	0.825152	0.867375	0.83346	0.0173139	0.823559	0.867291	0.832216
29	0.0128411	0.812199	0.864888	0.81862	0.0154083	0.822804	0.866963	0.830508	0.0154102	0.81716	0.864	0.824865	0.0183284	0.825024	0.868998	0.834189	0.01875	0.823171	0.866012	0.832546	0.0164131	0.821457	0.867054	0.829664
30	0.0128411	0.815409	0.869123	0.82183	0.0138675	0.813559	0.860493	0.820493	0.0145773	0.821324	0.866849	0.828613	0.0183284	0.825269	0.866491	0.834433	0.0166159	0.821951	0.864649	0.830259	0.0168135	0.818755	0.866028	0.827162
31	0.00802568	0.820225	0.864041	0.824238	0.0130971	0.824345	0.868985	0.830894	0.0154102	0.831737	0.870795	0.839442	0.0171065	0.819404	0.866427	0.827957	0.017378	0.819512	0.864729	0.828201	0.0158127	0.825861	0.867212	0.833767
32	0.0128411	0.82504	0.867853	0.831461	0.0161787	0.822804	0.867368	0.830894	0.0149938	0.828821	0.869151	0.836318	0.019306	0.818426	0.864627	0.828079	0.0182927	0.816006	0.862926	0.825152	0.0184147	0.824359	0.867318	0.833567
33	0.00963082	0.817014	0.867006	0.82183	0.0161787	0.826656	0.866154	0.834746	0.0174927	0.820491	0.863123	0.829238	0.0175953	0.818182	0.865334	0.826979	0.0176829	0.820884	0.865571	0.829726	0.0182146	0.823159	0.866502	0.832266
34	0.0160514	0.837881	0.876324	0.845907	0.0161787	0.821263	0.86757	0.829353	0.0158267	0.821741	0.865205	0.829654	0.0188172	0.826491	0.867648	0.835899	0.0182927	0.826067	0.867255	0.835213	0.0188151	0.822358	0.866923	0.831765
35	0.0128411	0.826645	0.871241	0.833066	0.0169492	0.828197	0.8704	0.836672	0.0133278	0.820491	0.865863	0.827155	0.0166178	0.832111	0.872469	0.84042	0.017378	0.821799	0.866653	0.830488	0.0178143	0.826561	0.869107	0.835468
36	0.00963082	0.831461	0.872935	0.836276	0.0154083	0.803544	0.858674	0.811248	0.0158267	0.817576	0.862795	0.825489	0.0185728	0.825513	0.869834	0.8348	0.0164634	0.821799	0.866894	0.83003	0.0169135	0.818455	0.864528	0.826912
37	0.0128411	0.839486	0.8759	0.845907	0.0192604	0.820493	0.866761	0.830123	0.0174927	0.81716	0.863233	0.825906	0.0171065	0.822581	0.865977	0.831134	0.021189	0.81814	0.864329	0.828735	0.0180144	0.818155	0.864712	0.827162
38	0.011236	0.820225	0.865735	0.825843	0.0123267	0.819723	0.866357	0.825886	0.0149938	0.819658	0.862466	0.827155	0.0175953	0.811828	0.862506	0.820626	0.0169207	0.819207	0.86497	0.827668	0.0182146	0.823859	0.867423	0.832966
39	0.00481541	0.82504	0.870817	0.827448	0.01849	0.809707	0.861909	0.818952	0.0170762	0.827155	0.869479	0.835693	0.0180841	0.827468	0.871183	0.83651	0.0161585	0.81875	0.864609	0.826829	0.0182146	0.82456	0.867107	0.833667
40	0.011236	0.808989	0.866158	0.814607	0.0154083	0.815871	0.862515	0.823575	0.0137443	0.819242	0.867178	0.826114	0.019306	0.821114	0.867519	0.830767	0.0190549	0.820122	0.864649	0.829649	0.017514	0.823159	0.866975	0.831916
41	0.00802568	0.820225	0.867006	0.824238	0.0146379	0.827427	0.871816	0.834746	0.0170762	0.825073	0.866082	0.833611	0.0188172	0.826491	0.869448	0.835899	0.0172256	0.824695	0.867816	0.833308	0.0178143	0.822058	0.866607	0.830965
42	0.00963082	0.81862	0.863617	0.823435	0.0161787	0.819723	0.864941	0.827812	0.0187422	0.820491	0.868822	0.829863	0.0195503	0.817204	0.86347	0.826979	0.0185976	0.821037	0.865411	0.830335	0.0170136	0.823359	0.867686	0.831865
43	0.0144462	0.817014	0.867429	0.824238	0.01849	0.822034	0.869996	0.831279	0.0191587	0.815494	0.863123	0.825073	0.0188172	0.826735	0.868034	0.836144	0.0170732	0.821341	0.864729	0.829878	0.0185148	0.821557	0.866265	0.830815
44	0.011236	0.81862	0.866158	0.824238	0.0161787	0.808937	0.860898	0.817026	0.0170762	0.81716	0.864986	0.825698	0.0178397	0.817204	0.864755	0.826124	0.0184451	0.819665	0.863768	0.828887	0.0169135	0.820256	0.865212	0.828713
45	0.00963082	0.823435	0.870817	0.82825	0.0154083	0.828968	0.871411	0.836672	0.0166597	0.812578	0.860384	0.820908	0.0185728	0.820137	0.865784	0.829423	0.01875	0.820732	0.864489	0.830107	0.0171137	0.822158	0.866265	0.830715
46	0.00642055	0.82504	0.866582	0.82825	0.0130971	0.829738	0.87222	0.836287	0.0154102	0.816743	0.862137	0.824448	0.0195503	0.821603	0.86617	0.831378	0.0155488	0.813415	0.862846	0.821189	0.0172138	0.822958	0.867002	0.831565
47	0.0128411	0.82183	0.867853	0.82825	0.0130971	0.827427	0.868581	0.833975	0.0179092	0.819242	0.864548	0.828197	0.0185728	0.828935	0.872083	0.838221	0.0182927	0.817378	0.864088	0.826524	0.0178143	0.820156	0.865765	0.829063
48	0.0128411	0.823435	0.870817	0.829856	0.0146379	0.818182	0.863728	0.825501	0.0162432	0.826739	0.867178	0.83486	0.0188172	0.825024	0.870155	0.834433	0.0184451	0.817226	0.86481	0.826448	0.017514	0.829063	0.870292	0.83782
49	0.0144462	0.841091	0.8759	0.848315	0.0130971	0.828968	0.869996	0.835516	0.0149938	0.80883	0.860055	0.816327	0.0183284	0.823069	0.866941	0.832234	0.0170732	0.81936	0.865571	0.827896	0.0168135	0.822658	0.866002	0.831065
50	0.00642055	0.799358	0.853875	0.802568	0.0161787	0.815871	0.859887	0.82396	0.0174927	0.821741	0.864658	0.830487	0.0173509	0.821603	0.868291	0.830279	0.0196646	0.81936	0.864329	0.829192	0.0167134	0.822158	0.868239	0.830514
51	0.00963082	0.820225	0.861499	0.82504	0.0200308	0.834361	0.874646	0.844376	0.0166597	0.818825	0.864658	0.827155	0.0168622	0.820381	0.866234	0.828812	0.0181402	0.82561	0.867455	0.83468	0.0176141	0.821857	0.866396	0.830665
52	0.00963082	0.82825	0.871241	0.833066	0.0130971	0.822804	0.86393	0.829353	0.0162432	0.827572	0.867068	0.835693	0.0171065	0.822825	0.867648	0.831378	0.017378	0.816921	0.86497	0.82561	0.0184147	0.821257	0.866475	0.830464
53	0.011236	0.826645	0.874206	0.832263	0.0169492	0.802773	0.855641	0.811248	0.0145773	0.817576	0.861589	0.824865	0.0168622	0.825024	0.868805	0.833456	0.0155488	0.819207	0.864449	0.826982	0.0168135	0.822058	0.867133	0.830464
54	0.011236	0.82183	0.869123	0.827448	0.0161787	0.826656	0.867368	0.834746	0.0154102	0.812995	0.860603	0.8207	0.0168622	0.828201	0.869769	0.836632	0.0181402	0.825	0.868297	0.83407	0.0189151	0.820256	0.865028	0.829714
55	0.011236	0.823435	0.869547	0.829053	0.0154083	0.817411	0.857663	0.825116	0.0183257	0.821741	0.865315	0.830904	0.0229717	0.816716	0.865848	0.828201	0.0198171	0.825152	0.867896	0.835061	0.0171137	0.825661	0.869318	0.834217
56	0.0160514	0.82183	0.860652	0.829856	0.0208012	0.812018	0.857056	0.822419	0.0179092	0.827572	0.868493	0.836526	0.019306	0.821848	0.867519	0.8315	0.0178354	0.829268	0.870782	0.838186	0.0171137	0.821757	0.866186	0.830314
57	0.00802568	0.82183	0.870817	0.825843	0.0130971	0.811248	0.857461	0.817797	0.0145773	0.814661	0.861699	0.821949	0.0202835	0.823069	0.868998	0.833211	0.0195122	0.819817	0.86485	0.829573	0.0182146	0.821757	0.867634	0.830865
58	0.0160514	0.820225	0.863194	0.82825	0.0154083	0.827427	0.869187	0.835131	0.0145773	0.825906	0.865315	0.833195	0.0183284	0.820626	0.867069	0.82979	0.0176829	0.821951	0.867214	0.830793	0.0165132	0.82456	0.868818	0.832816
59	0.00963082	0.812199	0.860229	0.817014	0.0100154	0.829738	0.867974	0.834746	0.0141608	0.80883	0.859068	0.81591	0.0180841	0.818426	0.864113	0.827468	0.0181402	0.819207	0.865812	0.828277	0.0167134	0.823359	0.868239	0.831715
60	0.00963082	0.826645	0.8687	0.831461	0.0177196	0.825116	0.869389	0.833975	0.0137443	0.81716	0.86389	0.824032	0.019306	0.820626	0.867262	0.830279	0.0192073	0.822713	0.866573	0.832317	0.0169135	0.824059	0.869002	0.832516
61	0.00481541	0.805778	0.855993	0.808186	0.0192604	0.818182	0.86575	0.827812	0.0145773	0.818825	0.86411	0.826114	0.0183284	0.818426	0.865912	0.82759	0.0179878	0.818902	0.865852	0.827896	0.0191153	0.826161	0.868634	0.835719
62	0.00642055	0.810594	0.864041	0.813804	0.0177196	0.818952	0.863728	0.827812	0.0133278	0.814661	0.860164	0.821324	0.0200391	0.822092	0.867391	0.832111	0.0172256	0.821799	0.865892	0.830412	0.0179143	0.822658	0.866897	0.831615
63	0.00321027	0.817014	0.863617	0.81862	0.0154083	0.828968	0.867165	0.836672	0.0195752	0.819242	0.862904	0.82903	0.0207722	0.823803	0.867455	0.834189	0.0172256	0.822104	0.866894	0.830716	0.0163131	0.826561	0.870739	0.834718
64	0.00963082	0.826645	0.872935	0.831461	0.0161787	0.829738	0.869187	0.837827	0.0158267	0.812995	0.859945	0.820908	0.0185728	0.818671	0.86527	0.827957	0.0181402	0.822866	0.865772	0.831936	0.0172138	0.824059	0.867397	0.832666
65	0.011236	0.831461	0.877171	0.837079	0.0138675	0.816641	0.859685	0.823575	0.0170762	0.819658	0.864329	0.828197	0.0178397	0.817449	0.866491	0.826369	0.0164634	0.823171	0.866693	0.831402	0.0176141	0.819656	0.865791	0.828463
66	0.011236	0.815409	0.860652	0.821027	0.0169492	0.8151	0.864335	0.823575	0.0166597	0.821741	0.863123	0.830071	0.0173509	0.819404	0.865912	0.828079	0.0170732	0.81875	0.864048	0.827287	0.0166133	0.823058	0.867528	0.831365
67	0.00802568	0.812199	0.858111	0.816212	0.0123267	0.822804	0.864133	0.828968	0.0137443	0.825906	0.869589	0.832778	0.0173509	0.821603	0.863406	0.830279	0.01875	0.821494	0.865731	0.830869	0.0178143	0.825961	0.867976	0.834868
68	0.011236	0.812199	0.860652	0.817817	0.0169492	0.822804	0.869592	0.831279	0.0179092	0.817576	0.862356	0.826531	0.0171065	0.822336	0.866362	0.83089	0.01875	0.823476	0.866012	0.832851	0.0184147	0.825861	0.868476	0.835068
69	0.011236	0.823435	0.866158	0.829053	0.0146379	0.829738	0.867772	0.837057	0.0162432	0.822574	0.86674	0.830696	0.0175953	0.826491	0.868162	0.835288	0.0196646	0.823018	0.867094	0.832851	0.016213	0.819055	0.864712	0.827162
70	0.00481541	0.831461	0.872088	0.833868	0.0154083	0.819723	0.865346	0.827427	0.0216576	0.822157	0.865644	0.832986	0.0185728	0.821848	0.865527	0.831134	0.0158537	0.820122	0.865411	0.828049	0.0160128	0.820556	0.86716	0.828563
71	0.00802568	0.829856	0.872088	0.833868	0.0138675	0.825886	0.863526	0.83282	0.0149938	0.817576	0.86411	0.825073	0.0183284	0.825269	0.868676	0.834433	0.0185976	0.823171	0.866934	0.83247	0.0166133	0.82496	0.868055	0.833267
72	0.00481541	0.831461	0.877594	0.833868	0.0146379	0.817411	0.865548	0.82473	0.0191587	0.817993	0.861589	0.827572	0.0197947	0.82478	0.868227	0.834677	0.0181402	0.819207	0.864689	0.828277	0.0176141	0.823459	0.867897	0.832266
73	0.00963082	0.829856	0.872935	0.834671	0.0138675	0.816641	0.861504	0.823575	0.0166597	0.810079	0.861041	0.818409	0.0171065	0.821114	0.868355	0.829668	0.0172256	0.820884	0.865451	0.829497	0.0185148	0.821958	0.86837	0.831215
74	0.011236	0.812199	0.863617	0.817817	0.0169492	0.825116	0.866559	0.83359	0.0174927	0.821741	0.868603	0.830487	0.0190616	0.827224	0.868227	0.836755	0.0181402	0.821341	0.866253	0.830412	0.0169135	0.819656	0.865159	0.828112
75	0.0128411	0.82504	0.870394	0.831461	0.0161787	0.817411	0.861302	0.825501	0.0179092	0.81716	0.862356	0.826114	0.019306	0.817937	0.866427	0.82759	0.0181402	0.819055	0.86509	0.828125	0.0172138	0.817254	0.865054	0.825861
76	0.011236	0.82183	0.862346	0.827448	0.0200308	0.818952	0.861504	0.828968	0.0145773	0.812995	0.860384	0.820283	0.0202835	0.818671	0.865655	0.828812	0.0192073	0.81997	0.864369	0.829573	0.0178143	0.82556	0.868686	0.834468
77	0.00963082	0.808989	0.857264	0.813804	0.0146379	0.825886	0.867165	0.833205	0.0191587	0.829654	0.869699	0.839234	0.0202835	0.825269	0.867005	0.835411	0.0153963	0.820427	0.866894	0.828125	0.018715	0.819456	0.86587	0.828813
78	0.011236	0.800963	0.855993	0.806581	0.0146379	0.813559	0.863324	0.820878	0.0179092	0.814661	0.86137	0.823615	0.0168622	0.821359	0.868355	0.82979	0.0184451	0.826677	0.869539	0.835899	0.0167134	0.818855	0.865449	0.827212
79	0.00321027	0.82183	0.8687	0.823435	0.00847458	0.824345	0.868581	0.828582	0.0149938	0.820491	0.863452	0.827988	0.019306	0.823314	0.867969	0.832967	0.0167683	0.819665	0.862886	0.828049	0.0176141	0.819856	0.867528	0.828663
80	0.011236	0.836276	0.880136	0.841894	0.0138675	0.8151	0.859685	0.822034	0.0158267	0.827572	0.870137	0.835485	0.0195503	0.822336	0.867969	0.832111	0.0175305	0.819055	0.864729	0.82782	0.0180144	0.823159	0.867607	0.832166
81	0.00802568	0.82183	0.867429	0.825843	0.0138675	0.819723	0.864739	0.826656	0.0166597	0.833819	0.872658	0.842149	0.0185728	0.821114	0.866234	0.830401	0.0181402	0.827287	0.869539	0.836357	0.0181145	0.822558	0.867054	0.831615
82	0.0128411	0.815409	0.862346	0.82183	0.01849	0.817411	0.865144	0.826656	0.0149938	0.814661	0.862685	0.822157	0.0180841	0.827957	0.870219	0.836999	0.0184451	0.822713	0.866934	0.831936	0.0169135	0.821657	0.866818	0.830114
83	0.00963082	0.831461	0.862346	0.836276	0.0161787	0.821263	0.866559	0.829353	0.0137443	0.820075	0.863562	0.826947	0.0173509	0.818915	0.865591	0.82759	0.0195122	0.821189	0.86509	0.830945	0.0158127	0.823058	0.868134	0.830965
84	0.00642055	0.817014	0.864464	0.820225	0.01849	0.818952	0.862515	0.828197	0.0141608	0.817993	0.864658	0.825073	0.0183284	0.818915	0.866105	0.828079	0.0164634	0.820579	0.863768	0.828811	0.0186149	0.823459	0.869002	0.832766
85	0	0.834671	0.872512	0.834671	0.0169492	0.827427	0.868783	0.835901	0.0145773	0.820908	0.866301	0.828197	0.0190616	0.832111	0.870991	0.841642	0.0189024	0.82439	0.868056	0.833841	0.0181145	0.820256	0.865607	0.829313
86	0.011236	0.812199	0.862346	0.817817	0.0107858	0.818952	0.86575	0.824345	0.0133278	0.828405	0.868712	0.835069	0.0207722	0.817449	0.86527	0.827835	0.017378	0.825	0.868136	0.833689	0.0190152	0.822058	0.866975	0.831565
87	0.00802568	0.834671	0.873782	0.838684	0.0123267	0.811248	0.859887	0.817411	0.0187422	0.817576	0.867726	0.826947	0.0188172	0.819892	0.864884	0.829301	0.0181402	0.826372	0.866854	0.835442	0.0174139	0.823459	0.868239	0.832166
88	0.00802568	0.81862	0.862346	0.822632	0.0169492	0.817411	0.865144	0.825886	0.0149938	0.816327	0.86126	0.823823	0.0168622	0.823558	0.867712	0.831989	0.0167683	0.824695	0.866453	0.833079	0.0170136	0.821757	0.86687	0.830264
89	0.011236	0.826645	0.868276	0.832263	0.0177196	0.826656	0.869996	0.835516	0.0162432	0.820075	0.868055	0.828197	0.0197947	0.821603	0.867648	0.8315	0.0182927	0.81753	0.865491	0.826677	0.0185148	0.822458	0.866949	0.831715
90	0.011236	0.813804	0.861923	0.819422	0.0161787	0.83359	0.869996	0.84168	0.0179092	0.820075	0.862795	0.82903	0.0173509	0.825513	0.870862	0.834189	0.0182927	0.823628	0.867214	0.832774	0.0177142	0.821657	0.865712	0.830514
91	0.00802568	0.826645	0.868276	0.830658	0.0200308	0.820493	0.868985	0.830508	0.0166597	0.824656	0.867178	0.832986	0.0163734	0.821848	0.86662	0.830034	0.0184451	0.822104	0.865371	0.831326	0.017514	0.822858	0.867002	0.831615
92	0.00642055	0.823435	0.865311	0.826645	0.0146379	0.83282	0.876264	0.840139	0.0166597	0.820075	0.86663	0.828405	0.0175953	0.825269	0.868741	0.834066	0.0166159	0.818293	0.86501	0.826601	0.0171137	0.823859	0.866818	0.832416
93	0.00802568	0.807384	0.858535	0.811396	0.01849	0.830508	0.871613	0.839753	0.0162432	0.822157	0.867397	0.830279	0.019306	0.818915	0.866298	0.828568	0.0189024	0.826677	0.868537	0.836128	0.0171137	0.823559	0.866423	0.832116
94	0.0160514	0.82504	0.872512	0.833066	0.0154083	0.818182	0.862717	0.825886	0.0154102	0.827155	0.86674	0.83486	0.0188172	0.822825	0.867134	0.832234	0.0178354	0.817073	0.862365	0.825991	0.0177142	0.819756	0.865554	0.828613
95	0.00802568	0.826645	0.872088	0.830658	0.0146379	0.826656	0.871411	0.833975	0.0174927	0.820908	0.866192	0.829654	0.0180841	0.824291	0.868741	0.833333	0.0175305	0.824543	0.866854	0.833308	0.0184147	0.819155	0.865054	0.828363
96	0.0160514	0.810594	0.861499	0.81862	0.0200308	0.825886	0.870603	0.835901	0.0170762	0.812578	0.862356	0.821116	0.0168622	0.821359	0.867262	0.82979	0.01875	0.817988	0.864088	0.827363	0.0159127	0.821958	0.866265	0.829914
97	0.00963082	0.841091	0.875476	0.845907	0.0154083	0.81433	0.860493	0.822034	0.0170762	0.827155	0.865644	0.835693	0.0200391	0.82478	0.869255	0.8348	0.0176829	0.821341	0.864489	0.830183	0.0168135	0.821757	0.866423	0.830164
98	0.011236	0.81862	0.866582	0.824238	0.0169492	0.822034	0.866559	0.830508	0.0133278	0.815077	0.863562	0.821741	0.0168622	0.822092	0.868612	0.830523	0.0176829	0.816921	0.862966	0.825762	0.0178143	0.824059	0.866554	0.832966
99	0.011236	0.82183	0.867853	0.827448	0.0200308	0.831279	0.8704	0.841294	0.0179092	0.824656	0.867068	0.833611	0.0175953	0.814761	0.86302	0.823558	0.0172256	0.817378	0.864128	0.825991	0.0176141	0.823359	0.867897	0.832166
100	0.0128411	0.82504	0.870817	0.831461	0.0146379	0.81433	0.862515	0.821649	0.0170762	0.815494	0.862904	0.824032	0.0151515	0.82087	0.864691	0.828446	0.01875	0.821951	0.864689	0.831326	0.0173139	0.820556	0.867133	0.829213
